# Supplementary material for: Biodegradation Studies of Polyhydroxybutyrate and Polyhydroxybutyrate-co-Polyhydroxyvalerate Films in Soil
Source: Int J Mol Sci. 2023 Apr 21;24(8):7638. doi: 10.3390/ijms24087638 (PMC10146786; doi:10.3390/ijms24087638)
Supplement: Supplementary file 1 [file ijms-24-07638-s001.zip]

Archive with 1 entries (1 files):
- ijms-2332395-supplementary.pdf
